# Supplementary material for: 4-Cyano-1-methyl­pyridinium nitrate
Source: Acta Crystallogr Sect E Struct Rep Online. 2013 May 31;69(Pt 6):o981–2. doi: 10.1107/S1600536813014025 (PMC3685115; doi:10.1107/S1600536813014025)
Supplement: Supplementary file 1 [file e-69-0o981-sup1.cif]

##############################################################################
#                                                                            #
# This CIF contains the data in a paper accepted for publication in          #
# Acta Crystallographica Section E. It conforms to the requirements of       #
# Notes for Authors for Acta Crystallographica Section E, and has been       #
# peer reviewed under the auspices of the IUCr Commission on Journals.       #
#                                                                            #
# Full details of the Crystallographic Information File format               #
# are given in the paper "The Crystallographic Information File (CIF):       #
# a New Standard Archive File for Crystallography" by S. R. Hall, F. H.      #
# Allen and I. D. Brown [Acta Cryst. (1991), A47, 655-685].                  #
#                                                                            #
# The current version of the core CIF dictionary is obtainable from          #
# ftp://ftp.iucr.org/pub/cif_core.dic.                                       #
#                                                                            #
# Software is freely available for graphical display of the structure(s)     #
# in this CIF. For information consult the CIF software page                 #
# http://www.iucr.org/resources/cif/software.                                #
#                                                                            #
# This file may be used for bona fide research purposes within the           #
# scientific community so long as proper attribution is given to the journal # 
# article from which it was obtained.                                        #
#                                                                            #
##############################################################################
data_I
_audit_creation_method     SHELXL-97
_chemical_name_systematic
;
4-Cyano-1-methylpyridinium nitrate
;
_chemical_name_common     ?
_chemical_formula_moiety     'C7 H7 N2 +, N O3 -'
_chemical_formula_sum     'C7 H7 N3 O3'
_chemical_formula_iupac     'C7 H7 N2 +, N O3 -'
_chemical_formula_weight     181.16
_chemical_melting_point     ?
_symmetry_cell_setting     orthorhombic
_symmetry_space_group_name_H-M     'P m n 21'
_symmetry_space_group_name_Hall     'P 2ac -2'
loop_
    _symmetry_equiv_pos_as_xyz
    'x, y, z'
    '-x+1/2, -y, z+1/2'
    '-x, y, z'
    'x+1/2, -y, z+1/2'
_cell_length_a     8.195(3)
_cell_length_b     7.289(3)
_cell_length_c     6.721(3)
_cell_angle_alpha     90.00
_cell_angle_beta     90.00
_cell_angle_gamma     90.00
_cell_volume     401.5(3)
_cell_formula_units_Z     2
_cell_measurement_reflns_used     5849
_cell_measurement_theta_min     2.79
_cell_measurement_theta_max     29.12
_cell_measurement_temperature     100(2)
_exptl_crystal_description     Block
_exptl_crystal_colour     colourless
_exptl_crystal_size_max     0.33
_exptl_crystal_size_mid     0.23
_exptl_crystal_size_min     0.13
_exptl_crystal_density_diffrn     1.499
_exptl_crystal_density_meas     ?
_exptl_crystal_density_method     'not measured'
_exptl_crystal_F_000     188
_exptl_absorpt_coefficient_mu     0.120
_exptl_absorpt_correction_type     multi-scan
_exptl_absorpt_process_details     '(<i>TWINABS</i>; Sheldrick, 2009)'
_exptl_absorpt_correction_T_min     0.8601
_exptl_absorpt_correction_T_max     0.9846
_exptl_special_details
;
The diffraction data were obtained from 3 sets of 400 frames, each of width
0.5\% in \w, collected at \f = 0.00, 90.00 and 180.00\% and 2 sets of 800
frames, each of width 0.45\\5 in \f, collected at \w = -30.00 and 210.00\%.
The scan time was 15 sec/frame. Analysis of 427 reflections chosen from the
full data set and having I/\s(I) > 15.0 with <i>CELL_NOW</i> (Sheldrick,
2008<i>a</i>) showed the crystal to belong to the orthorhombic system and to
be twinned by a 180\% rotation about <i>c</i>. The raw data were processed
with <i>SAINT</i> under control of the 2-component orientation file generated
by <i>CELL_NOW</i>.
;
_diffrn_ambient_temperature     100(2)
_diffrn_radiation_type     MoK\a
_diffrn_radiation_wavelength     0.71073
_diffrn_radiation_source     'fine-focus sealed tube'
_diffrn_radiation_monochromator     graphite
_diffrn_measurement_device_type     'Bruker SMART APEX CCD'
_diffrn_measurement_method     '\f and \w scans'
_diffrn_detector_area_resol_mean     ?
_diffrn_reflns_number     6751
_diffrn_reflns_av_R_equivalents     0.0912
_diffrn_reflns_av_sigmaI/netI     0.0423
_diffrn_reflns_theta_min     2.79
_diffrn_reflns_theta_max     29.13
_diffrn_reflns_theta_full     28.50
_diffrn_measured_fraction_theta_max     0.987
_diffrn_measured_fraction_theta_full     1.000
_diffrn_reflns_limit_h_min     -11
_diffrn_reflns_limit_h_max     11
_diffrn_reflns_limit_k_min     -9
_diffrn_reflns_limit_k_max     9
_diffrn_reflns_limit_l_min     -9
_diffrn_reflns_limit_l_max     8
_refine_special_details
;
Refinement of <i>F</i>^2^ against ALL reflections. The weighted <i>R</i>-factor
<i>wR</i> and goodness of fit <i>S</i> are based on <i>F</i>^2^, conventional
<i>R</i>-factors <i>R</i> are based on <i>F</i>, with <i>F</i> set to zero for
negative <i>F</i>^2^. The threshold expression of <i>F</i>^2^ >
\s(<i>F</i>^2^) is used only for calculating <i>R</i>-factors(gt) <i>etc</i>.
and is not relevant to the choice of reflections for refinement.
<i>R</i>-factors based on <i>F</i>^2^ are statistically about twice as large
as those based on <i>F</i>, and <i>R</i>- factors based on ALL data will be
even larger. H-atoms were placed in positions derived from a difference map
and their coordinates adjusted to give C---H = 0.95 \%A (aromatic) and 0.98
\%A (aliphatic). All were included as riding contributions with isotropic
displacement parameters 1.2 - 1.5 times those of the attached carbon atoms.
;
_reflns_number_total     1116
_reflns_number_gt     1089
_reflns_threshold_expression     I>2\s(I)
_refine_ls_structure_factor_coef     Fsqd
_refine_ls_matrix_type     full
_refine_ls_R_factor_all     0.0390
_refine_ls_R_factor_gt     0.0384
_refine_ls_wR_factor_gt     0.0912
_refine_ls_wR_factor_ref     0.0918
_refine_ls_goodness_of_fit_ref     1.090
_refine_ls_restrained_S_all     1.089
_refine_ls_number_reflns     1116
_refine_ls_number_parameters     71
_refine_ls_number_restraints     1
_refine_ls_hydrogen_treatment     constr
_refine_ls_weighting_scheme     calc
_refine_ls_weighting_details
         'calc w=1/[\s^2^(Fo^2^)+(0.0602P)^2^+0.0310P] where P=(Fo^2^+2Fc^2^)/3'
_atom_sites_solution_hydrogens     geom
_atom_sites_solution_primary     direct
_atom_sites_solution_secondary     difmap
_refine_ls_shift/su_max     0.000
_refine_ls_shift/su_mean     0.000
_refine_diff_density_max     0.404
_refine_diff_density_min     -0.432
_refine_ls_extinction_method     '<i>SHELXL</i> (Sheldrick, 2008)'
_refine_ls_extinction_coef     0.098(15)
_refine_ls_extinction_expression
                                  'Fc^*^=kFc[1+0.001xFc^2^\l^3^/sin(2\q)]^-1/4^'
loop_
    _atom_type_symbol
    _atom_type_description
    _atom_type_scat_dispersion_real
    _atom_type_scat_dispersion_imag
    _atom_type_scat_source
    'C' 'C' 0.0033 0.0016
                         'International Tables Vol C Tables 4.2.6.8 and 6.1.1.4'
    'H' 'H' 0.0000 0.0000
                         'International Tables Vol C Tables 4.2.6.8 and 6.1.1.4'
    'N' 'N' 0.0061 0.0033
                         'International Tables Vol C Tables 4.2.6.8 and 6.1.1.4'
    'O' 'O' 0.0106 0.0060
                         'International Tables Vol C Tables 4.2.6.8 and 6.1.1.4'
_computing_data_collection     '<i>APEX2</i> (Bruker, 2010)'
_computing_cell_refinement     '<i>SAINT</i> (Bruker, 2009)'
_computing_data_reduction     '<i>SAINT</i> (Bruker, 2009)'
_computing_structure_solution     '<i>PLATON</i> (Spek, 2009)'
_computing_structure_refinement     '<i>SHELXL97</i> (Sheldrick, 2008)'
_computing_molecular_graphics     '<i>DIAMOND</i> (Brandenburg & Putz, 2012)'
_computing_publication_material     '<i>SHELXTL</i> (Sheldrick, 2008)'
loop_
    _atom_site_type_symbol
    _atom_site_label
    _atom_site_fract_x
    _atom_site_fract_y
    _atom_site_fract_z
    _atom_site_U_iso_or_equiv
    _atom_site_adp_type
    _atom_site_calc_flag
    _atom_site_refinement_flags
    _atom_site_occupancy
    _atom_site_symmetry_multiplicity
    _atom_site_disorder_assembly
    _atom_site_disorder_group
    N N1 0.5000 0.16216(16) 0.63902(16) 0.0149(3) Uani d S 1 2 . .
    N N2 0.5000 0.51281(19) -0.0553(2) 0.0246(3) Uani d S 1 2 . .
    C C1 0.5000 0.0548(2) 0.8274(2) 0.0191(3) Uani d S 1 2 . .
    H H1A 0.5000 -0.0746 0.7980 0.029 Uiso d SR 1 2 . .
    H H1B 0.4089 0.0825 0.8949 0.029 Uiso d R 1 1 . .
    C C2 0.64416(13) 0.20717(15) 0.55473(14) 0.0168(2) Uani d . 1 1 . .
    H H2 0.7434 0.1753 0.6192 0.020 Uiso calc R 1 1 . .
    C C3 0.64799(13) 0.29942(14) 0.37491(15) 0.0163(2) Uani d . 1 1 . .
    H H3 0.7489 0.3309 0.3142 0.020 Uiso calc R 1 1 . .
    C C4 0.5000 0.34509(18) 0.2849(2) 0.0146(3) Uani d S 1 2 . .
    C C5 0.5000 0.4394(2) 0.0962(2) 0.0175(3) Uani d S 1 2 . .
    N N3 0.5000 0.80142(16) 0.39635(19) 0.0154(3) Uani d S 1 2 . .
    O O1 0.63291(10) 0.75855(13) 0.47555(13) 0.0244(2) Uani d . 1 1 . .
    O O2 0.5000 0.89102(15) 0.23498(16) 0.0202(3) Uani d S 1 2 . .
loop_
    _atom_site_aniso_label
    _atom_site_aniso_U_11
    _atom_site_aniso_U_22
    _atom_site_aniso_U_33
    _atom_site_aniso_U_12
    _atom_site_aniso_U_13
    _atom_site_aniso_U_23
    N1 0.0165(7) 0.0168(5) 0.0114(6) 0.000 0.000 -0.0014(5)
    N2 0.0183(7) 0.0289(7) 0.0267(6) 0.000 0.000 0.0087(6)
    C1 0.0233(9) 0.0218(7) 0.0121(6) 0.000 0.000 0.0014(5)
    C2 0.0139(5) 0.0200(5) 0.0165(5) -0.0001(3) -0.0018(4) -0.0028(4)
    C3 0.0136(5) 0.0189(4) 0.0164(5) -0.0016(4) 0.0010(4) -0.0009(4)
    C4 0.0161(7) 0.0140(6) 0.0138(7) 0.000 0.000 -0.0018(5)
    C5 0.0134(7) 0.0183(6) 0.0209(7) 0.000 0.000 0.0011(5)
    N3 0.0177(7) 0.0144(5) 0.0140(6) 0.000 0.000 -0.0026(5)
    O1 0.0179(4) 0.0329(4) 0.0224(4) 0.0042(3) -0.0036(3) 0.0043(3)
    O2 0.0205(6) 0.0265(5) 0.0138(5) 0.000 0.000 0.0035(4)
_geom_special_details
;
All e.s.d.'s (except the e.s.d. in the dihedral angle between two l.s. planes)
are estimated using the full covariance matrix. The cell e.s.d.'s are taken
into account individually in the estimation of e.s.d.'s in distances, angles
and torsion angles; correlations between e.s.d.'s in cell parameters are only
used when they are defined by crystal symmetry. An approximate (isotropic)
treatment of cell e.s.d.'s is used for estimating e.s.d.'s involving l.s.
planes.
;
loop_
    _geom_bond_atom_site_label_1
    _geom_bond_atom_site_label_2
    _geom_bond_site_symmetry_2
    _geom_bond_distance
    _geom_bond_publ_flag
    N1 C2 3_655 1.3506(12) ?
    N1 C2 . 1.3506(12) ?
    N1 C1 . 1.4887(18) ?
    N2 C5 . 1.150(2) ?
    C1 H1A . 0.9638 ?
    C1 H1B . 0.8964 ?
    C2 C3 . 1.3834(15) ?
    C2 H2 . 0.9500 ?
    C3 C4 . 1.3955(13) ?
    C3 H3 . 0.9500 ?
    C4 C3 3_655 1.3955(13) ?
    C4 C5 . 1.443(2) ?
    N3 O1 3_655 1.2519(11) ?
    N3 O1 . 1.2520(11) ?
    N3 O2 . 1.2660(17) ?
loop_
    _geom_angle_atom_site_label_1
    _geom_angle_atom_site_label_2
    _geom_angle_atom_site_label_3
    _geom_angle_site_symmetry_1
    _geom_angle_site_symmetry_3
    _geom_angle
    _geom_angle_publ_flag
    C2 N1 C2 3_655 . 122.01(12) ?
    C2 N1 C1 3_655 . 118.98(6) ?
    C2 N1 C1 . . 118.98(6) ?
    N1 C1 H1A . . 109.9 ?
    N1 C1 H1B . . 108.2 ?
    H1A C1 H1B . . 108.9 ?
    N1 C2 C3 . . 120.29(10) ?
    N1 C2 H2 . . 119.9 ?
    C3 C2 H2 . . 119.9 ?
    C2 C3 C4 . . 118.35(10) ?
    C2 C3 H3 . . 120.8 ?
    C4 C3 H3 . . 120.8 ?
    C3 C4 C3 3_655 . 120.70(13) ?
    C3 C4 C5 3_655 . 119.65(7) ?
    C3 C4 C5 . . 119.65(7) ?
    N2 C5 C4 . . 179.23(15) ?
    O1 N3 O1 3_655 . 120.92(13) ?
    O1 N3 O2 3_655 . 119.54(6) ?
    O1 N3 O2 . . 119.54(6) ?
loop_
    _geom_torsion_atom_site_label_1
    _geom_torsion_atom_site_label_2
    _geom_torsion_atom_site_label_3
    _geom_torsion_atom_site_label_4
    _geom_torsion_site_symmetry_1
    _geom_torsion_site_symmetry_2
    _geom_torsion_site_symmetry_3
    _geom_torsion_site_symmetry_4
    _geom_torsion
    _geom_torsion_publ_flag
    C2 N1 C2 C3 3_655 . . . -1.14(19) ?
    C1 N1 C2 C3 . . . . 176.98(10) ?
    N1 C2 C3 C4 . . . . 0.41(15) ?
    C2 C3 C4 C3 . . . 3_655 0.29(18) ?
    C2 C3 C4 C5 . . . . -179.29(11) ?
loop_
    _geom_hbond_atom_site_label_D
    _geom_hbond_atom_site_label_H
    _geom_hbond_atom_site_label_A
    _geom_hbond_site_symmetry_A
    _geom_hbond_distance_DH
    _geom_hbond_distance_HA
    _geom_hbond_distance_DA
    _geom_hbond_angle_DHA
    C1 H1A O1 1_545 0.96 2.71 3.3826(19) 127
    C1 H1A O1 3_645 0.96 2.71 3.3826(19) 127
    C1 H1B O1 4_465 0.90 2.60 3.4485(15) 159
    C2 H2 O1 2_665 0.95 2.65 3.3763(17) 134
    C2 H2 O2 2_665 0.95 2.29 3.2379(15) 172
    C3 H3 N2 2_665 0.95 2.51 3.2272(15) 132
    C3 H3 O1 2_664 0.95 2.56 3.2568(17) 131
_iucr_refine_instructions_details
;
TITL F12073 - EXOR               New: Pmn21
CELL  0.71073    8.1950    7.2890    6.7210    90.000    90.000    90.000
ZERR        2    0.0030    0.0030    0.0030     0.000     0.000     0.000
LATT -1
SYMM     0.50000 - X ,            - Y ,    0.50000 + Z
SYMM             - X ,              Y ,              Z
SYMM     0.50000 + X ,            - Y ,    0.50000 + Z
SFAC C  H  N  O
UNIT 14  14  6  6
L.S. 4
ACTA 57
BOND $H
FMAP 2
PLAN 5
CONF
EQIV $1 x, y-1, z
EQIV $2 -x+1, y-1, z
EQIV $3 -x+1.5, -y+1, z+0.5
EQIV $4 -x+1.5, -y+1, z-0.5
EQIV $5 x-0.5, -y+1, z+0.5
HTAB C1 O1_$1
HTAB C1 O1_$2
HTAB C1 O1_$5
HTAB C2 O1_$3
HTAB C2 O2_$3
HTAB C3 N2_$3
HTAB C3 O1_$4
SIZE 0.13 0.23 0.33
TEMP -173
WGHT    0.060200    0.031000
EXTI    0.097908
FVAR       0.59495
N1    3    0.500000    0.162165    0.639019    10.50000    0.01647    0.01679 =
         0.01140   -0.00144    0.00000    0.00000
N2    3    0.500000    0.512806   -0.055329    10.50000    0.01830    0.02891 =
         0.02671    0.00874    0.00000    0.00000
C1    1    0.500000    0.054787    0.827434    10.50000    0.02328    0.02183 =
         0.01207    0.00145    0.00000    0.00000
AFIX   3
H1A   2    0.500000   -0.074613    0.797972    10.50000   -1.50000
H1B   2    0.408900    0.082501    0.894863    11.00000   -1.50000
AFIX   0
C2    1    0.644158    0.207171    0.554728    11.00000    0.01392    0.02003 =
         0.01653   -0.00280   -0.00179   -0.00010
AFIX  43
H2    2    0.743356    0.175342    0.619209    11.00000   -1.20000
AFIX   0
C3    1    0.647990    0.299415    0.374905    11.00000    0.01365    0.01893 =
         0.01641   -0.00093    0.00104   -0.00158
AFIX  43
H3    2    0.748861    0.330887    0.314185    11.00000   -1.20000
AFIX   0
C4    1    0.500000    0.345091    0.284918    10.50000    0.01611    0.01402 =
         0.01375   -0.00179    0.00000    0.00000
C5    1    0.500000    0.439446    0.096227    10.50000    0.01343    0.01827 =
         0.02095    0.00110    0.00000    0.00000
N3    3    0.500000    0.801419    0.396346    10.50000    0.01765    0.01442 =
         0.01399   -0.00255    0.00000    0.00000
O1    4    0.632912    0.758551    0.475551    11.00000    0.01787    0.03294 =
         0.02240    0.00431   -0.00358    0.00423
O2    4    0.500000    0.891022    0.234978    10.50000    0.02046    0.02648 =
         0.01379    0.00353    0.00000    0.00000
HKLF 4 1  0.0000  0.0000  1.0000  0.0000  1.0000  0.0000 -1.0000  0.0000  0.0000
REM  F12073 - EXOR               New: Pmn21
REM R1 =  0.0384 for   1089 Fo > 4sig(Fo)  and  0.0390 for all   1116 data
REM     71 parameters refined using      1 restraints
END
WGHT      0.0602      0.0310
REM Highest difference peak  0.404,  deepest hole -0.432,  1-sigma level  0.088
Q1    1   0.4265  0.3196  0.3271  11.00000  0.05    0.40
Q2    1   0.5733  0.1841  0.5908  11.00000  0.05    0.38
Q3    1   0.5845  0.7839  0.4672  11.00000  0.05    0.23
Q4    1   0.4288  0.4607  0.0285  11.00000  0.05    0.22
Q5    1   0.7290  0.2198  0.6342  11.00000  0.05    0.20
;
data_global
_journal_date_recd_electronic     2013-04-29
_journal_date_accepted     2013-05-20
_journal_name_full     'Acta Crystallographica, Section E'
_journal_year     2013
_journal_volume     69
_journal_issue      6
_journal_page_first     o981
_journal_page_last     o982
_journal_paper_category     QO
_journal_paper_doi     10.1107/S1600536813014025
_journal_coeditor_code     HB7076
_publ_contact_author_name     'Joel T. Mague'
_publ_contact_author_address
;
Department of Chemistry
Tulane University
New Orleans, LA 70118
USA
;
_publ_contact_author_email     joelt@tulane.edu
_publ_contact_author_fax     '(504) 865-5596'
_publ_contact_author_phone     '(504) 862-3585'
_publ_section_title
;
4-Cyano-1-methylpyridinium nitrate
;
loop_
    _publ_author_name
    _publ_author_address
    'McCormick, Cameron A.'
;     Department of Physics
      Loyola University
      New Orleans, LA 70118
      USA
;
    'Nguyen, Vu D.'
;     Department of Chemistry
      Loyola University
      New Orleans, LA 70118
      USA
;
    'Renfro, Heather E.'
;     Department of Chemistry
      Loyola University
      New Orleans, LA 70118
      USA
;
    'Koplitz, Lynn V.'
;     Department of Chemistry
      Loyola University
      New Orleans, LA 70118
      USA
;
    'Mague, Joel T.'
;     Department of Chemistry
      Tulane University
      New Orleans, LA 70118
      USA
;
