# Supplementary material for: 4-Cyano-1-methyl­pyridinium nitrate
Source: Acta Crystallogr Sect E Struct Rep Online. 2013 May 31;69(Pt 6):o981–2. doi: 10.1107/S1600536813014025 (PMC3685115; doi:10.1107/S1600536813014025)
Supplement: Supplementary file 2 [file e-69-0o981-Isup2.hkl]

# 
# h,k,l, Fc-squared, Fo-squared, sigma(Fo-squared) and status flag 
# 
data_I
_shelx_title ' F12073 - EXOR               New: Pmn21' 
_shelx_refln_list_code          4 
_shelx_F_calc_maximum       60.05 
_exptl_crystal_F_000       188.00 
_reflns_d_resolution_high  0.7301 
 
loop_ 
 _symmetry_equiv_pos_as_xyz 
 'x, y, z' 
 '-x+1/2, -y, z+1/2' 
 '-x, y, z' 
 'x+1/2, -y, z+1/2' 
 
_cell_length_a     8.1950 
_cell_length_b     7.2890 
_cell_length_c     6.7210 
_cell_angle_alpha  90.000 
_cell_angle_beta   90.000 
_cell_angle_gamma  90.000 
 
_shelx_F_squared_multiplier     1.000 
 
loop_ 
 _refln_index_h 
 _refln_index_k 
 _refln_index_l 
 _refln_F_squared_calc 
 _refln_F_squared_meas 
 _refln_F_squared_sigma 
 _refln_observed_status 
   1   0  -9       13.72       13.76      1.33 o 
   0   1  -9       14.88       11.59      1.19 o 
   1   1  -9        3.48        4.80      0.73 o 
   2   1  -9        7.56        8.99      1.05 o 
   0   0  -8       16.87       16.51      2.08 o 
   2   0  -8        1.78        1.47      0.32 o 
   4   0  -8        5.59        5.50      0.57 o 
   0   1  -8        1.02        0.59      0.21 o 
   1   1  -8       26.67       25.25      0.62 o 
   2   1  -8        9.91       10.05      0.43 o 
   3   1  -8        9.61        9.11      0.42 o 
   4   1  -8       16.52       16.18      0.63 o 
   5   1  -8        0.29        0.31      0.31 o 
   0   2  -8       36.54       34.58      1.22 o 
   1   2  -8       19.34       19.67      0.60 o 
   2   2  -8       44.44       43.99      0.92 o 
   3   2  -8        5.33        5.91      0.38 o 
   4   2  -8       60.09       62.71      1.87 o 
   5   2  -8        0.60        0.37      0.40 o 
   0   3  -8        1.92        2.42      0.31 o 
   1   3  -8        4.84        4.10      0.29 o 
   2   3  -8       17.99       17.56      0.59 o 
   3   3  -8       23.26       22.02      0.71 o 
   0   4  -8       16.54       15.97      1.96 o 
   1   4  -8        1.98        1.73      0.26 o 
   2   4  -8       11.50       10.46      0.72 o 
   3   4  -8       83.53       90.63      2.68 o 
   1   0  -7      154.97      142.61      2.16 o 
   3   0  -7       65.76       62.43      1.48 o 
   5   0  -7      101.07       95.38      7.55 o 
   0   1  -7       60.64       52.24      1.17 o 
   1   1  -7        2.22        1.89      0.20 o 
   2   1  -7       25.15       25.99      0.62 o 
   3   1  -7       11.00        9.84      0.41 o 
   4   1  -7      134.86      135.31      2.48 o 
   5   1  -7        3.03        2.85      0.37 o 
   6   1  -7        7.11        6.17      0.62 o 
   7   1  -7        0.69        1.21      0.51 o 
   0   2  -7       20.27       20.14      0.74 o 
   1   2  -7        8.85       10.37      0.38 o 
   2   2  -7       21.54       20.43      0.56 o 
   3   2  -7       28.10       26.91      0.65 o 
   4   2  -7       37.02       36.20      1.05 o 
   5   2  -7        8.02        7.89      0.41 o 
   6   2  -7        8.48        8.69      0.59 o 
   0   3  -7       32.22       29.55      0.91 o 
   1   3  -7       31.24       29.84      0.68 o 
   2   3  -7       17.51       16.47      0.50 o 
   3   3  -7      125.02      123.10      2.88 o 
   4   3  -7       87.78       82.85      3.79 o 
   5   3  -7       48.39       47.20      2.34 o 
   6   3  -7        3.31        3.45      0.73 o 
   0   4  -7        5.85        5.00      0.55 o 
   1   4  -7        0.66        0.38      0.15 o 
   2   4  -7       48.12       47.90      0.92 o 
   3   4  -7        2.46        2.94      0.23 o 
   4   4  -7       99.14       99.76      5.91 o 
   5   4  -7        3.30        3.14      0.76 o 
   0   5  -7       54.05       46.60      2.38 o 
   1   5  -7       14.92       13.93      0.56 o 
   2   5  -7        6.40        6.68      0.42 o 
   3   5  -7        7.93        8.33      0.91 o 
   4   5  -7        4.88        3.59      0.79 o 
   2   6  -7        0.89        1.02      0.42 o 
   0   0  -6       17.71       17.62      0.89 o 
   2   0  -6       75.81       75.13      1.27 o 
   4   0  -6      110.94      109.64      2.14 o 
   6   0  -6       21.24       20.31      2.25 o 
   8   0  -6       13.19       12.49      1.62 o 
   0   1  -6       33.00       28.54      0.79 o 
   1   1  -6        1.85        2.05      0.18 o 
   2   1  -6       45.01       43.14      0.73 o 
   3   1  -6      526.13      510.98      7.16 o 
   4   1  -6       37.04       36.22      0.81 o 
   5   1  -6      134.79      130.63      3.29 o 
   6   1  -6       18.95       19.45      0.66 o 
   7   1  -6       18.95       19.82      0.81 o 
   8   1  -6       13.45       16.63      0.78 o 
   0   2  -6       32.70       29.32      0.82 o 
   1   2  -6       82.82       72.80      0.90 o 
   2   2  -6        1.96        1.72      0.18 o 
   3   2  -6      121.49      116.24      2.21 o 
   4   2  -6        2.31        2.40      0.28 o 
   5   2  -6       74.71       75.62      2.04 o 
   6   2  -6       29.42       31.50      1.47 o 
   7   2  -6       27.30       29.37      0.85 o 
   8   2  -6        4.19        5.03      0.61 o 
   0   3  -6       30.84       35.60      0.91 o 
   1   3  -6       95.68       86.63      1.34 o 
   2   3  -6       13.42       15.09      0.62 o 
   3   3  -6       53.24       52.85      1.20 o 
   4   3  -6       10.07        9.50      0.82 o 
   5   3  -6        0.85        0.90      0.18 o 
   6   3  -6       11.42       11.23      0.40 o 
   7   3  -6       79.67       82.24      2.90 o 
   0   4  -6        7.38        7.62      0.52 o 
   1   4  -6       16.75       17.89      0.74 o 
   2   4  -6        0.71        0.41      0.15 o 
   3   4  -6        1.79        2.00      0.18 o 
   4   4  -6        2.95        2.88      0.29 o 
   5   4  -6        2.73        2.76      0.28 o 
   6   4  -6        1.44        0.98      0.19 o 
   7   4  -6       12.50       11.69      0.91 o 
   0   5  -6        0.14        0.19      0.27 o 
   1   5  -6       59.00       53.05      1.26 o 
   2   5  -6        3.67        3.58      0.30 o 
   3   5  -6        2.13        2.27      0.36 o 
   4   5  -6        5.02        5.20      0.78 o 
   5   5  -6        5.52        4.65      0.46 o 
   6   5  -6        0.02        0.08      0.16 o 
   0   6  -6        2.09        1.58      0.48 o 
   1   6  -6        1.55        1.52      0.33 o 
   2   6  -6       18.97       21.26      0.91 o 
   3   6  -6       20.51       23.55      1.26 o 
   4   6  -6       52.71       49.36      6.52 o 
   5   6  -6        9.26        9.69      0.85 o 
   0   7  -6        1.60        2.34      0.48 o 
   1   7  -6        5.44        4.32      0.68 o 
   2   7  -6        0.34        0.09      0.15 o 
   3   7  -6        6.98        7.91      0.99 o 
   1   0  -5       56.77       52.79      0.97 o 
   3   0  -5      177.25      171.58      4.98 o 
   5   0  -5       56.49       56.22      3.10 o 
   7   0  -5        5.04        4.43      0.45 o 
   9   0  -5       46.96       49.45      1.85 o 
   0   1  -5      220.33      226.66      2.00 o 
   1   1  -5      217.00      210.27      2.64 o 
   2   1  -5      130.27      128.06      2.02 o 
   3   1  -5      217.38      212.15      3.81 o 
   4   1  -5      485.49      495.26      9.60 o 
   5   1  -5      129.64      125.62      3.43 o 
   6   1  -5       19.72       17.52      0.65 o 
   7   1  -5       62.13       58.89      1.36 o 
   8   1  -5       14.11       12.03      0.53 o 
   9   1  -5       45.70       48.12      1.29 o 
   0   2  -5        6.41        5.46      0.33 o 
   1   2  -5        4.24        3.91      0.21 o 
   2   2  -5        6.25        5.93      0.23 o 
   3   2  -5       37.60       36.06      0.58 o 
   4   2  -5       14.40       12.82      0.40 o 
   5   2  -5       21.47       21.65      0.56 o 
   6   2  -5        2.58        2.31      0.24 o 
   7   2  -5        6.33        5.68      0.34 o 
   8   2  -5        5.17        3.77      0.32 o 
   9   2  -5       11.50       14.36      1.01 o 
   0   3  -5      253.23      229.06      5.99 o 
   1   3  -5        9.21        9.83      0.29 o 
   2   3  -5        4.11        4.57      0.21 o 
   3   3  -5       59.35       56.18      1.10 o 
   4   3  -5      106.59      110.22      1.66 o 
   5   3  -5       17.06       17.40      0.68 o 
   6   3  -5       33.90       33.38      0.67 o 
   7   3  -5        0.93        1.05      0.23 o 
   8   3  -5       38.50       40.20      1.86 o 
   0   4  -5       24.50       19.85      1.10 o 
   1   4  -5       55.17       47.49      1.35 o 
   2   4  -5       20.85       18.25      0.49 o 
   3   4  -5       58.05       55.47      1.15 o 
   4   4  -5       19.84       21.12      0.75 o 
   5   4  -5       54.68       54.85      1.24 o 
   6   4  -5       23.36       24.85      0.71 o 
   7   4  -5       24.47       25.31      0.95 o 
   0   5  -5       47.59       41.72      2.44 o 
   1   5  -5        0.54        0.45      0.14 o 
   2   5  -5        0.85        0.75      0.18 o 
   3   5  -5       25.82       26.67      2.00 o 
   4   5  -5       16.00       15.35      1.13 o 
   5   5  -5        3.18        3.67      0.31 o 
   6   5  -5        4.85        5.12      0.36 o 
   7   5  -5        1.97        2.42      0.25 o 
   0   6  -5        0.41        0.10      0.19 o 
   1   6  -5       17.49       16.63      0.71 o 
   2   6  -5        8.47        8.14      0.44 o 
   3   6  -5       15.95       16.84      0.83 o 
   4   6  -5       14.91       14.68      0.67 o 
   5   6  -5        3.68        4.10      0.38 o 
   6   6  -5        1.09        1.17      0.30 o 
   0   7  -5       32.53       28.73      1.26 o 
   1   7  -5        2.51        2.17      0.30 o 
   2   7  -5       37.60       37.83      1.03 o 
   3   7  -5       15.50       15.72      0.83 o 
   4   7  -5       27.24       26.27      2.28 o 
   0   8  -5       34.77       29.60      2.12 o 
   1   8  -5       15.90       15.57      1.53 o 
   2   8  -5       17.18       17.67      0.79 o 
   0   0  -4        6.29        7.03      0.34 o 
   2   0  -4       22.21       17.38      0.46 o 
   4   0  -4       52.80       55.62      1.20 o 
   6   0  -4       18.02       14.28      0.69 o 
   8   0  -4        0.01        0.26      0.19 o 
   0   1  -4        9.60        9.64      0.30 o 
   1   1  -4      561.33      620.16      6.99 o 
   2   1  -4        1.29        1.04      0.10 o 
   3   1  -4      109.63      108.89      1.14 o 
   4   1  -4        7.54        6.75      0.25 o 
   5   1  -4        7.76        8.06      0.35 o 
   6   1  -4        4.45        4.55      0.29 o 
   7   1  -4      224.88      201.94      2.82 o 
   8   1  -4        0.53        0.50      0.15 o 
   9   1  -4        8.23        6.58      0.40 o 
   0   2  -4        2.82        3.44      0.19 o 
   1   2  -4       49.04       53.14      1.05 o 
   2   2  -4       12.57       13.26      0.42 o 
   3   2  -4      129.58      130.43      2.08 o 
   4   2  -4       47.13       51.67      1.15 o 
   5   2  -4       29.50       29.12      0.72 o 
   6   2  -4        8.50        9.05      0.37 o 
   7   2  -4        4.91        4.58      0.29 o 
   8   2  -4        2.82        3.57      0.28 o 
   9   2  -4       19.20       21.16      0.70 o 
   0   3  -4       70.13       76.13      2.21 o 
   1   3  -4       14.19       14.07      0.31 o 
   2   3  -4      204.30      205.22      3.17 o 
   3   3  -4      473.73      469.06      6.61 o 
   4   3  -4      305.33      311.88      7.92 o 
   5   3  -4      149.48      143.74      2.49 o 
   6   3  -4       26.16       26.56      0.54 o 
   7   3  -4        4.13        3.78      0.32 o 
   8   3  -4       21.74       23.27      0.78 o 
   9   3  -4       22.78       25.57      0.85 o 
   0   4  -4       25.27       23.23      0.84 o 
   1   4  -4       12.74       12.51      0.32 o 
   2   4  -4       20.03       19.43      0.52 o 
   3   4  -4       63.48       63.13      0.94 o 
   4   4  -4       54.57       54.46      1.51 o 
   5   4  -4        3.87        4.18      0.30 o 
   6   4  -4        7.86        8.10      0.40 o 
   7   4  -4       16.31       16.30      0.64 o 
   8   4  -4        6.59        5.88      0.48 o 
   9   4  -4        9.58       12.09      1.27 o 
   0   5  -4       33.52       27.79      1.95 o 
   1   5  -4       64.58       59.00      1.42 o 
   2   5  -4       92.86       95.78      2.26 o 
   3   5  -4        3.10        2.90      0.24 o 
   4   5  -4      174.47      181.51      4.23 o 
   5   5  -4        1.79        1.93      0.25 o 
   6   5  -4       11.55       11.67      0.51 o 
   7   5  -4       36.11       41.34      0.92 o 
   8   5  -4        9.74       11.36      1.31 o 
   0   6  -4       57.45       57.63      6.22 o 
   1   6  -4       96.86       90.81      2.06 o 
   2   6  -4       14.48       13.21      0.54 o 
   3   6  -4       17.57       18.13      0.70 o 
   4   6  -4       32.44       33.35      0.92 o 
   5   6  -4       29.95       29.91      0.93 o 
   6   6  -4        9.18        9.85      0.54 o 
   7   6  -4       70.88       81.58      4.39 o 
   0   7  -4       62.60       57.87      1.72 o 
   1   7  -4        7.40        7.63      0.45 o 
   2   7  -4        0.81        0.71      0.19 o 
   3   7  -4       11.01       11.10      0.52 o 
   4   7  -4       12.14       12.71      0.64 o 
   5   7  -4        9.24        9.07      0.62 o 
   0   8  -4      150.52      130.41     11.55 o 
   1   8  -4       39.58       35.51      1.02 o 
   2   8  -4       24.50       24.12      1.12 o 
   3   8  -4        0.69        0.97      0.28 o 
   4   8  -4        0.85        0.58      0.26 o 
   1   0  -3       72.64       78.62      2.41 o 
   3   0  -3      340.39      389.84      4.21 o 
   5   0  -3      121.89      139.14      2.16 o 
   7   0  -3        5.49        6.66      0.49 o 
   9   0  -3        6.79        7.14      0.67 o 
   0   1  -3      989.96     1180.74     26.13 o 
   1   1  -3      161.91      182.04      2.91 o 
   2   1  -3        7.96        8.78      0.23 o 
   3   1  -3        9.64        9.26      0.31 o 
   4   1  -3       54.59       50.08      2.68 o 
   5   1  -3       12.85        8.79      1.00 o 
   6   1  -3       35.64       28.32      0.63 o 
   7   1  -3       34.39       31.15      0.70 o 
   8   1  -3       75.25       66.31      1.30 o 
   9   1  -3        2.04        1.60      0.23 o 
  10   1  -3        1.32        1.23      0.21 o 
   0   2  -3      118.70      132.97      2.92 o 
   1   2  -3       74.91       69.80      1.19 o 
   2   2  -3       18.85       18.57      0.40 o 
   3   2  -3      208.66      226.85      3.39 o 
   4   2  -3       57.04       60.48      1.04 o 
   5   2  -3       87.72       90.32      1.69 o 
   6   2  -3       10.94        8.14      0.56 o 
   7   2  -3       11.99       14.75      0.47 o 
   8   2  -3        4.70        3.21      0.26 o 
   9   2  -3        1.42        1.58      0.22 o 
  10   2  -3       13.06       14.89      1.47 o 
   0   3  -3      571.74      594.78     21.63 o 
   1   3  -3       49.96       53.31      1.42 o 
   2   3  -3      108.98      116.42      2.75 o 
   3   3  -3      234.25      250.80      4.20 o 
   4   3  -3       73.29       71.80      1.26 o 
   5   3  -3       30.42       32.45      1.72 o 
   6   3  -3       79.48       70.30      4.55 o 
   7   3  -3       31.70       29.84      0.83 o 
   8   3  -3       83.82       84.56      1.65 o 
   9   3  -3       18.34       21.51      0.89 o 
   0   4  -3      184.30      187.71      4.10 o 
   1   4  -3      129.11      134.25      3.39 o 
   2   4  -3        9.48        8.77      0.27 o 
   3   4  -3       37.24       38.61      0.81 o 
   4   4  -3       54.86       55.62      1.72 o 
   5   4  -3       16.54       16.40      0.43 o 
   6   4  -3       42.77       42.51      1.33 o 
   7   4  -3       43.93       42.85      3.26 o 
   8   4  -3       12.14       11.35      1.14 o 
   9   4  -3       11.42       14.12      0.62 o 
   0   5  -3       29.30       29.81      0.85 o 
   1   5  -3       40.87       39.88      0.78 o 
   2   5  -3      129.94      126.98      2.44 o 
   3   5  -3      368.77      365.49      5.69 o 
   4   5  -3      261.13      262.94      5.95 o 
   5   5  -3       76.56       72.61      3.95 o 
   6   5  -3       46.13       47.15      1.54 o 
   7   5  -3       21.70       18.94      1.29 o 
   8   5  -3       13.21       13.30      0.67 o 
   0   6  -3      337.17      306.43     10.19 o 
   1   6  -3      171.50      169.50      1.68 o 
   2   6  -3       38.70       39.61      0.73 o 
   3   6  -3       14.25       13.68      0.49 o 
   4   6  -3        2.09        1.92      0.28 o 
   5   6  -3       23.27       24.02      0.67 o 
   6   6  -3      129.37      126.27      5.76 o 
   7   6  -3       83.85       83.54      1.46 o 
   8   6  -3       60.10       66.65      2.62 o 
   0   7  -3       14.69       14.96      0.88 o 
   1   7  -3       42.80       43.48      1.02 o 
   2   7  -3       18.62       18.40      0.63 o 
   3   7  -3       39.32       38.63      0.95 o 
   4   7  -3       31.55       32.76      1.22 o 
   5   7  -3        2.06        1.56      0.27 o 
   6   7  -3        4.41        5.22      0.39 o 
   7   7  -3       46.30       43.35      2.57 o 
   0   8  -3       24.44       20.32      1.07 o 
   1   8  -3       28.79       25.76      0.83 o 
   2   8  -3        2.15        2.33      0.28 o 
   3   8  -3       55.35       56.62      1.38 o 
   4   8  -3       15.49       15.30      0.73 o 
   5   8  -3       35.64       35.34      2.35 o 
   0   9  -3        4.85        5.37      0.93 o 
   1   9  -3        4.40        4.17      0.45 o 
   2   9  -3        3.07        2.23      0.32 o 
   3   9  -3       12.94       13.20      1.27 o 
   0   0  -2     1002.30     1121.30     17.28 o 
   2   0  -2      249.82      265.29      4.19 o 
   4   0  -2      899.84     1084.24     60.69 o 
   6   0  -2       31.33       24.15      6.27 o 
   8   0  -2       27.39       19.79      5.50 o 
  10   0  -2       49.32       64.86      1.60 o 
   0   1  -2      240.04      286.36      8.88 o 
   1   1  -2      326.78      323.95      5.40 o 
   2   1  -2      385.38      421.06      4.92 o 
   3   1  -2      109.76      108.46      4.08 o 
   4   1  -2      205.72      169.22     24.96 o 
   5   1  -2       39.93       35.20      6.19 o 
   6   1  -2       48.59       36.51      6.69 o 
   7   1  -2       38.84       30.63      5.71 o 
   8   1  -2       17.51       14.98      2.48 o 
   9   1  -2       39.80       42.08      0.86 o 
  10   1  -2       25.29       24.06      1.42 o 
   0   2  -2      623.74      696.26     15.44 o 
   1   2  -2      286.78      312.62      8.69 o 
   2   2  -2       45.21       51.05      1.14 o 
   3   2  -2       59.15       57.86      2.83 o 
   4   2  -2      418.88      466.25     18.75 o 
   5   2  -2       34.12       32.16      0.88 o 
   6   2  -2       20.98       18.69      2.67 o 
   7   2  -2       70.49       51.66      6.68 o 
   8   2  -2       31.70       34.92      0.86 o 
   9   2  -2        4.23        3.83      0.40 o 
  10   2  -2       29.85       35.44      1.06 o 
   0   3  -2      739.39      784.77     73.54 o 
   1   3  -2      196.72      200.92      2.69 o 
   2   3  -2       24.13       28.47      0.53 o 
   3   3  -2        1.54        0.93      0.09 o 
   4   3  -2       11.49       11.95      0.46 o 
   5   3  -2        1.38        2.12      0.13 o 
   6   3  -2       92.22       74.83      6.08 o 
   7   3  -2       23.89       17.76      1.38 o 
   8   3  -2       56.19       47.06      4.41 o 
   9   3  -2       15.06       15.57      0.66 o 
  10   3  -2        8.12        8.84      1.02 o 
   0   4  -2      925.11     1030.26     37.04 o 
   1   4  -2      731.75      794.45     15.16 o 
   2   4  -2      141.94      147.41      2.45 o 
   3   4  -2       32.89       32.86      0.65 o 
   4   4  -2       10.75        9.80      0.52 o 
   5   4  -2      122.20      120.54      3.54 o 
   6   4  -2      127.61      130.66      4.63 o 
   7   4  -2      277.60      283.05      5.38 o 
   8   4  -2      117.45      108.87     12.24 o 
   9   4  -2       24.27       23.81      2.46 o 
   0   5  -2      294.05      301.00      5.75 o 
   1   5  -2       17.33       15.15      0.39 o 
   2   5  -2       10.54        9.19      0.28 o 
   3   5  -2       39.00       37.05      0.74 o 
   4   5  -2       46.44       49.97      1.42 o 
   5   5  -2       14.75       15.41      0.43 o 
   6   5  -2       57.12       56.63      1.16 o 
   7   5  -2        7.07        6.64      0.30 o 
   8   5  -2       29.64       28.57      0.95 o 
   9   5  -2        0.46        0.45      0.19 o 
   0   6  -2       25.04       24.27      0.81 o 
   1   6  -2       33.50       35.06      0.69 o 
   2   6  -2        5.71        5.51      0.27 o 
   3   6  -2      138.97      133.80      3.00 o 
   4   6  -2       34.45       35.49      0.85 o 
   5   6  -2       24.95       22.69      1.24 o 
   6   6  -2        2.61        2.25      0.26 o 
   7   6  -2       25.97       26.16      0.66 o 
   8   6  -2        6.81        6.99      0.43 o 
   0   7  -2       29.75       27.57      1.15 o 
   1   7  -2       12.48       12.92      0.47 o 
   2   7  -2      122.40      117.46      3.35 o 
   3   7  -2      129.44      130.57      1.77 o 
   4   7  -2      196.01      191.08      6.71 o 
   5   7  -2       59.51       59.43      1.83 o 
   6   7  -2       13.87       13.41      0.60 o 
   7   7  -2        1.21        1.07      0.54 o 
   0   8  -2        1.62        2.00      0.42 o 
   1   8  -2        3.59        3.26      0.32 o 
   2   8  -2        0.42        0.43      0.14 o 
   3   8  -2       26.41       26.03      0.73 o 
   4   8  -2        4.26        4.39      0.37 o 
   5   8  -2        1.75        1.75      0.28 o 
   0   9  -2        9.16       10.05      0.79 o 
   1   9  -2       20.81       20.41      0.95 o 
   2   9  -2        4.85        5.08      0.36 o 
   3   9  -2       16.68       17.19      0.93 o 
   4   9  -2       16.05       16.84      1.47 o 
   1   0  -1     1307.26     1166.16     20.52 o 
   3   0  -1     1785.06     1480.29    420.40 o 
   5   0  -1      145.34       97.11     36.00 o 
   7   0  -1      308.75      265.43     60.90 o 
   9   0  -1        9.67        8.69      1.33 o 
   0   1  -1      186.49      182.87      7.20 o 
   1   1  -1      466.84      491.92     10.06 o 
   2   1  -1      349.13      272.46     29.13 o 
   3   1  -1      140.08      150.38      7.05 o 
   4   1  -1       84.02       75.37      9.15 o 
   5   1  -1       75.78       70.40      9.57 o 
   6   1  -1       27.03       23.18      4.09 o 
   7   1  -1       52.83       43.72      7.86 o 
   8   1  -1       20.74       19.55      2.55 o 
   9   1  -1       17.99       13.84      2.39 o 
  10   1  -1       33.55       29.84      4.70 o 
  11   1  -1        6.77        2.38      3.07 o 
   0   2  -1     2714.23     2536.21    132.72 o 
   1   2  -1     3285.94     3103.36     69.13 o 
   2   2  -1      736.67      797.17     27.87 o 
   3   2  -1       86.14       96.27      3.78 o 
   4   2  -1      337.41      331.69     21.69 o 
   5   2  -1       34.57       26.40      2.56 o 
   6   2  -1      266.44      204.12     37.65 o 
   7   2  -1      555.74      518.39     51.47 o 
   8   2  -1      140.12      113.44     23.12 o 
   9   2  -1       32.67       27.68      4.09 o 
  10   2  -1       24.23       25.18      2.95 o 
   0   3  -1       43.38       44.28      0.89 o 
   1   3  -1       70.48       73.81      1.69 o 
   2   3  -1       22.68       19.33      0.58 o 
   3   3  -1       37.48       35.51      0.89 o 
   4   3  -1       28.13       21.45      1.63 o 
   5   3  -1        0.56        0.24      0.07 o 
   6   3  -1       10.85       10.08      1.16 o 
   7   3  -1       29.11       21.73      2.43 o 
   8   3  -1        4.98        5.03      0.47 o 
   9   3  -1        0.30        0.62      0.15 o 
  10   3  -1        2.75        3.00      0.47 o 
   0   4  -1      145.58      166.24      4.17 o 
   1   4  -1       84.86       90.59      1.49 o 
   2   4  -1       13.36       11.73      0.25 o 
   3   4  -1      436.26      465.93      5.77 o 
   4   4  -1       16.47       17.11      0.50 o 
   5   4  -1      110.38      112.50      3.49 o 
   6   4  -1       22.88       22.09      0.47 o 
   7   4  -1       34.29       35.02      2.07 o 
   8   4  -1        8.66        7.15      0.86 o 
   9   4  -1       12.03       11.60      1.28 o 
  10   4  -1       10.37        6.19      1.07 o 
   0   5  -1      242.36      238.99      6.56 o 
   1   5  -1      152.70      152.65      2.98 o 
   2   5  -1       27.92       29.05      0.60 o 
   3   5  -1       35.89       36.67      0.57 o 
   4   5  -1        3.92        4.39      0.22 o 
   5   5  -1       16.22       16.64      0.43 o 
   6   5  -1       20.02       18.82      0.50 o 
   7   5  -1       61.72       58.48      1.88 o 
   8   5  -1       44.79       42.80      2.18 o 
   9   5  -1       11.89       11.85      1.73 o 
   0   6  -1       72.27       70.06      1.16 o 
   1   6  -1        4.03        4.03      0.21 o 
   2   6  -1       13.06       12.60      0.38 o 
   3   6  -1       51.87       52.05      0.88 o 
   4   6  -1       19.07       20.60      0.64 o 
   5   6  -1       29.16       31.20      0.79 o 
   6   6  -1       23.89       23.12      0.59 o 
   7   6  -1        0.88        0.48      0.14 o 
   8   6  -1        8.64        8.46      0.41 o 
   0   7  -1       75.60       80.23      1.36 o 
   1   7  -1        7.07        7.56      0.36 o 
   2   7  -1        3.90        3.58      0.26 o 
   3   7  -1       28.08       27.90      0.61 o 
   4   7  -1       45.27       46.29      1.03 o 
   5   7  -1        2.54        2.48      0.28 o 
   6   7  -1        6.54        6.58      0.42 o 
   7   7  -1       10.85        9.95      0.50 o 
   0   8  -1        1.19        1.15      0.35 o 
   1   8  -1        1.95        1.79      0.23 o 
   2   8  -1       10.62        9.98      0.43 o 
   3   8  -1        2.47        2.20      0.29 o 
   4   8  -1       23.86       22.20      0.77 o 
   5   8  -1        3.75        3.57      0.34 o 
   6   8  -1        0.54        0.35      0.31 o 
   0   9  -1       12.40       13.21      0.90 o 
   1   9  -1       48.22       47.93      1.20 o 
   2   9  -1       29.30       30.20      0.78 o 
   3   9  -1       75.39       78.58      2.45 o 
   4   9  -1       86.64       91.47      3.37 o 
   2   0   0     3606.56     3093.73      7.74 o 
   4   0   0      169.01      143.92     13.43 o 
   6   0   0     1658.74      990.39    429.82 o 
   8   0   0      988.63      973.20     21.82 o 
  10   0   0       12.40       10.87      3.08 o 
   0   1   0       82.91       80.43      1.56 o 
   1   1   0      100.08       88.90      4.11 o 
   2   1   0       35.16       21.19      2.68 o 
   3   1   0       35.81       29.17      2.73 o 
   4   1   0        2.46        1.27      0.14 o 
   5   1   0       33.70       29.04      3.40 o 
   6   1   0        0.94        0.74      0.11 o 
   7   1   0       21.69       17.23      1.67 o 
   8   1   0        0.61        0.64      0.21 o 
   9   1   0       15.32       14.55      2.27 o 
  10   1   0        0.00        0.13      0.12 o 
  11   1   0        0.29        0.28      0.27 o 
   0   2   0     2142.46     2151.15     41.29 o 
   1   2   0      291.15      306.62      4.28 o 
   2   2   0      399.43      409.38      7.08 o 
   3   2   0      102.14       92.73      9.45 o 
   4   2   0     1053.71     1099.84     50.77 o 
   5   2   0       75.51       70.39      2.40 o 
   6   2   0       47.21       41.87      3.96 o 
   7   2   0       47.40       39.35      5.55 o 
   8   2   0       59.93       50.44      8.45 o 
   9   2   0        9.49        8.84      1.34 o 
  10   2   0      103.35       99.15     13.62 o 
   0   3   0      522.35      387.66     87.84 o 
   1   3   0      117.50      109.71      1.70 o 
   2   3   0      334.74      336.02      6.33 o 
   3   3   0       18.77       23.79      0.42 o 
   4   3   0      132.35      125.90      6.38 o 
   5   3   0        1.39        0.55      0.09 o 
   6   3   0       77.68       78.03      4.79 o 
   7   3   0        5.54        5.89      0.34 o 
   8   3   0       48.87       50.79      1.45 o 
   9   3   0       42.05       44.01      4.42 o 
  10   3   0       17.55       13.70      3.87 o 
   0   4   0      204.33      199.46      4.92 o 
   1   4   0       30.93       25.40      1.20 o 
   2   4   0       62.50       71.85      1.23 o 
   3   4   0        0.81        0.80      0.07 o 
   4   4   0      357.75      397.03      2.95 o 
   5   4   0        1.33        1.57      0.15 o 
   6   4   0        6.35        6.32      0.25 o 
   7   4   0        7.55        8.83      0.41 o 
   8   4   0       14.89       13.80      0.83 o 
   9   4   0        0.00        0.04      0.11 o 
  10   4   0       32.59       39.11     11.98 o 
   0   5   0        0.69        1.30      0.19 o 
   1   5   0       45.00       46.50      0.95 o 
   2   5   0        9.05        9.17      0.28 o 
   3   5   0       17.59       15.89      0.37 o 
   4   5   0       12.85       12.90      0.50 o 
   5   5   0        5.14        5.53      0.25 o 
   6   5   0        0.61        0.25      0.12 o 
   7   5   0       14.38       12.73      0.53 o 
   8   5   0        0.55        0.38      0.12 o 
   9   5   0        4.60        4.23      0.83 o 
   0   6   0        0.07        0.03      0.12 o 
   1   6   0        0.73        0.55      0.11 o 
   2   6   0       13.47       14.36      0.40 o 
   3   6   0       13.34       13.17      0.42 o 
   4   6   0       77.55       74.41      2.04 o 
   5   6   0        1.59        2.07      0.25 o 
   6   6   0        8.78        8.72      0.37 o 
   7   6   0        0.05        0.00      0.10 o 
   8   6   0        0.27        0.15      0.12 o 
   0   7   0       49.15       48.95      0.94 o 
   1   7   0      139.82      136.12      1.64 o 
   2   7   0       13.71       14.33      0.48 o 
   3   7   0        2.90        3.39      0.25 o 
   4   7   0        1.58        1.58      0.25 o 
   5   7   0        5.16        4.41      0.34 o 
   6   7   0       11.03       10.40      0.51 o 
   7   7   0       87.63       89.62      1.98 o 
   0   8   0       34.62       31.96      1.32 o 
   1   8   0       24.47       24.60      0.62 o 
   2   8   0        4.78        5.16      0.32 o 
   3   8   0       12.44       12.00      0.49 o 
   4   8   0        4.47        4.69      0.37 o 
   5   8   0       14.34       13.49      0.61 o 
   6   8   0       26.23       27.48      1.36 o 
   0   9   0       10.36        9.27      0.77 o 
   1   9   0        6.32        7.21      0.48 o 
   2   9   0        0.21        0.27      0.12 o 
   3   9   0       88.11       87.90      1.28 o 
   4   9   0        1.43        1.40      0.28 o 
   1   0   1     1307.47     1222.24     23.18 o 
   3   0   1     1784.50     1748.64    122.38 o 
   5   0   1      145.32      154.94     18.26 o 
   7   0   1      308.78      307.83      7.53 o 
   9   0   1        9.60        7.61      3.03 o 
   0   1   1      185.58      187.10      1.83 o 
   1   1   1      467.56      467.86     20.05 o 
   2   1   1      349.57      332.82      7.75 o 
   3   1   1      140.35      155.92      8.35 o 
   4   1   1       84.37       88.30      4.79 o 
   5   1   1       75.96       88.49      6.52 o 
   6   1   1       26.89       23.58      6.41 o 
   7   1   1       52.99       47.66      5.82 o 
   8   1   1       20.67       17.07      4.60 o 
   9   1   1       18.07       14.12      4.05 o 
  10   1   1       33.69       34.76      5.19 o 
  11   1   1        6.81        7.61      0.50 o 
   0   2   1     2714.13     2636.22     78.53 o 
   1   2   1     3285.39     3072.59     35.92 o 
   2   2   1      736.77      809.82     30.67 o 
   3   2   1       86.21      103.05      4.57 o 
   4   2   1      337.41      356.86     25.12 o 
   5   2   1       34.57       27.75      2.95 o 
   6   2   1      266.39      235.39     32.07 o 
   7   2   1      555.60      502.93     53.21 o 
   8   2   1      140.07      123.48     13.94 o 
   9   2   1       32.65       27.44      2.96 o 
  10   2   1       24.24       27.93      4.11 o 
   0   3   1       43.68       44.36      0.53 o 
   1   3   1       70.56       77.35      0.77 o 
   2   3   1       22.68       20.77      0.45 o 
   3   3   1       37.49       39.02      0.93 o 
   4   3   1       28.10       22.01      0.76 o 
   5   3   1        0.56        0.32      0.06 o 
   6   3   1       10.93       11.72      0.86 o 
   7   3   1       29.17       22.47      2.69 o 
   8   3   1        4.99        5.00      0.70 o 
   9   3   1        0.30        0.25      0.17 o 
  10   3   1        2.72        2.03      0.84 o 
   0   4   1      145.43      156.29      2.01 o 
   1   4   1       84.89       87.56      0.86 o 
   2   4   1       13.36       11.29      0.27 o 
   3   4   1      436.34      466.68      4.70 o 
   4   4   1       16.43       16.14      0.41 o 
   5   4   1      110.39      111.93      3.63 o 
   6   4   1       22.87       18.26      1.82 o 
   7   4   1       34.32       33.48      2.95 o 
   8   4   1        8.65        7.68      0.90 o 
   9   4   1       12.07       11.69      1.17 o 
   0   5   1      242.19      249.98      5.85 o 
   1   5   1      152.64      156.10      1.85 o 
   2   5   1       27.85       29.38      0.70 o 
   3   5   1       35.79       37.17      0.72 o 
   4   5   1        3.87        4.45      0.19 o 
   5   5   1       16.17       16.19      0.44 o 
   6   5   1       19.98       18.61      0.59 o 
   7   5   1       61.77       60.02      0.87 o 
   8   5   1       44.72       42.12      2.21 o 
   9   5   1       11.84       13.01      1.02 o 
   0   6   1       72.04       70.06      1.03 o 
   1   6   1        3.98        4.04      0.19 o 
   2   6   1       13.03       11.84      0.38 o 
   3   6   1       51.83       52.01      0.81 o 
   4   6   1       19.05       19.55      0.79 o 
   5   6   1       29.11       31.29      0.75 o 
   6   6   1       23.80       23.35      0.58 o 
   7   6   1        0.86        0.84      0.17 o 
   8   6   1        8.59        8.96      0.38 o 
   0   7   1       75.63       79.90      1.48 o 
   1   7   1        7.09        7.61      0.33 o 
   2   7   1        3.88        3.82      0.25 o 
   3   7   1       28.14       27.36      0.66 o 
   4   7   1       45.21       44.34      0.75 o 
   5   7   1        2.54        2.74      0.27 o 
   6   7   1        6.55        7.07      0.39 o 
   7   7   1       10.88        9.69      0.49 o 
   0   8   1        1.19        1.65      0.78 o 
   1   8   1        1.94        1.91      0.22 o 
   2   8   1       10.63        9.86      0.40 o 
   3   8   1        2.52        2.33      0.25 o 
   4   8   1       23.84       21.74      0.54 o 
   5   8   1        3.75        3.61      0.32 o 
   6   8   1        0.54        0.49      0.26 o 
   0   9   1       12.39       11.25      0.84 o 
   1   9   1       48.21       47.53      1.22 o 
   2   9   1       29.30       28.77      0.72 o 
   3   9   1       75.43       78.25      1.39 o 
   4   9   1       86.62       94.11      3.85 o 
   0   0   2     1001.74     1113.92     22.79 o 
   2   0   2      250.01      261.61     12.24 o 
   4   0   2      899.94     1063.76     36.41 o 
   6   0   2       31.35       31.61      1.85 o 
   8   0   2       27.36       25.34     15.29 o 
  10   0   2       49.32       61.22      1.47 o 
   0   1   2      240.08      276.79      6.18 o 
   1   1   2      326.71      315.14      4.36 o 
   2   1   2      385.83      402.94     16.53 o 
   3   1   2      110.23      110.88      2.52 o 
   4   1   2      205.91      214.31      8.28 o 
   5   1   2       40.09       48.44      3.33 o 
   6   1   2       48.63       50.12      2.36 o 
   7   1   2       38.79       33.96      7.45 o 
   8   1   2       17.53       16.90      2.71 o 
   9   1   2       39.83       41.87      3.21 o 
  10   1   2       25.38       22.90      3.40 o 
   0   2   2      623.79      692.22      7.78 o 
   1   2   2      286.85      326.06      3.03 o 
   2   2   2       45.21       48.44      1.61 o 
   3   2   2       58.99       60.08      2.31 o 
   4   2   2      418.92      476.88      7.26 o 
   5   2   2       34.14       33.68      0.96 o 
   6   2   2       20.96       21.17      1.59 o 
   7   2   2       70.55       59.44      5.37 o 
   8   2   2       31.70       27.76      6.91 o 
   9   2   2        4.21        2.93      0.70 o 
  10   2   2       29.86       28.69      3.90 o 
   0   3   2      739.55      856.82      9.59 o 
   1   3   2      196.59      204.13      2.17 o 
   2   3   2       24.11       27.11      0.56 o 
   3   3   2        1.55        0.95      0.08 o 
   4   3   2       11.53       11.41      0.58 o 
   5   3   2        1.38        2.18      0.21 o 
   6   3   2       92.23       82.06      5.42 o 
   7   3   2       23.88       18.32      0.76 o 
   8   3   2       56.21       41.29      6.87 o 
   9   3   2       15.04       13.33      1.48 o 
   0   4   2      925.20     1019.77     14.75 o 
   1   4   2      731.22      830.51      9.01 o 
   2   4   2      141.94      149.96      1.95 o 
   3   4   2       32.90       33.38      1.00 o 
   4   4   2       10.79       10.81      0.28 o 
   5   4   2      122.07      126.21      2.09 o 
   6   4   2      127.62      133.77      2.14 o 
   7   4   2      277.21      257.31     19.74 o 
   8   4   2      117.47      118.52      7.59 o 
   9   4   2       24.22       22.78      2.04 o 
   0   5   2      294.50      311.18      5.98 o 
   1   5   2       17.32       15.82      0.35 o 
   2   5   2       10.51        9.61      0.25 o 
   3   5   2       39.01       37.04      0.58 o 
   4   5   2       46.39       48.56      0.65 o 
   5   5   2       14.77       15.38      0.44 o 
   6   5   2       57.25       57.00      0.91 o 
   7   5   2        7.03        6.94      0.33 o 
   8   5   2       29.73       29.88      0.63 o 
   9   5   2        0.46        0.48      0.12 o 
   0   6   2       25.09       23.58      0.71 o 
   1   6   2       33.46       35.40      0.57 o 
   2   6   2        5.69        6.04      0.29 o 
   3   6   2      139.06      139.04      1.40 o 
   4   6   2       34.41       35.08      0.64 o 
   5   6   2       25.01       24.81      0.61 o 
   6   6   2        2.61        2.68      0.26 o 
   7   6   2       25.88       26.58      0.65 o 
   8   6   2        6.84        7.30      0.39 o 
   0   7   2       29.75       30.28      0.86 o 
   1   7   2       12.50       12.63      0.40 o 
   2   7   2      122.30      120.23      1.41 o 
   3   7   2      129.39      128.38      2.44 o 
   4   7   2      195.96      195.70      2.64 o 
   5   7   2       59.50       61.58      2.51 o 
   6   7   2       13.85       14.30      0.60 o 
   7   7   2        1.22        1.10      0.40 o 
   0   8   2        1.64        1.61      0.31 o 
   1   8   2        3.59        3.25      0.25 o 
   2   8   2        0.43        0.28      0.14 o 
   3   8   2       26.32       26.66      0.94 o 
   4   8   2        4.29        4.02      0.29 o 
   5   8   2        1.74        1.65      0.28 o 
   6   8   2        1.64        1.36      0.51 o 
   0   9   2        9.16       10.08      0.82 o 
   1   9   2       20.82       22.38      0.76 o 
   2   9   2        4.84        4.87      0.36 o 
   3   9   2       16.65       15.47      0.75 o 
   1   0   3       72.72       82.53      1.99 o 
   3   0   3      340.48      387.00      6.18 o 
   5   0   3      122.03      129.79      2.86 o 
   7   0   3        5.51        6.31      1.07 o 
   9   0   3        6.80        7.57      0.72 o 
   0   1   3      989.42     1081.57     43.10 o 
   1   1   3      161.83      180.42      2.36 o 
   2   1   3        7.94        9.31      0.40 o 
   3   1   3        9.61        9.71      0.31 o 
   4   1   3       54.68       49.31      0.87 o 
   5   1   3       12.81        9.68      0.58 o 
   6   1   3       35.60       27.69      1.16 o 
   7   1   3       34.36       29.25      2.08 o 
   8   1   3       75.13       67.16      6.61 o 
   9   1   3        2.03        1.39      0.51 o 
  10   1   3        1.33        1.37      0.20 o 
   0   2   3      118.59      126.84      2.15 o 
   1   2   3       74.69       69.66      0.95 o 
   2   2   3       18.84       17.99      0.57 o 
   3   2   3      208.66      220.05      3.37 o 
   4   2   3       57.03       60.02      1.32 o 
   5   2   3       87.67       92.03      1.94 o 
   6   2   3       10.92        9.45      0.42 o 
   7   2   3       11.92       14.10      0.79 o 
   8   2   3        4.68        3.81      0.30 o 
   9   2   3        1.40        1.45      0.31 o 
   0   3   3      571.80      603.72      8.30 o 
   1   3   3       49.93       53.99      0.78 o 
   2   3   3      109.07      113.60      1.82 o 
   3   3   3      234.59      247.79      5.13 o 
   4   3   3       73.44       68.98      2.73 o 
   5   3   3       30.50       34.22      0.83 o 
   6   3   3       79.52       71.79      5.05 o 
   7   3   3       31.65       26.67      2.62 o 
   8   3   3       83.79       69.30      9.83 o 
   9   3   3       18.40       20.40      2.58 o 
   0   4   3      184.08      191.56      2.10 o 
   1   4   3      129.15      141.30      2.38 o 
   2   4   3        9.53        9.02      0.23 o 
   3   4   3       37.33       38.91      0.91 o 
   4   4   3       54.88       56.34      0.74 o 
   5   4   3       16.59       16.49      0.40 o 
   6   4   3       42.69       42.55      1.39 o 
   7   4   3       43.97       45.24      3.01 o 
   8   4   3       12.11       12.67      0.78 o 
   9   4   3       11.44       10.55      1.89 o 
   0   5   3       29.30       30.29      1.03 o 
   1   5   3       40.98       41.12      0.55 o 
   2   5   3      129.87      131.45      2.03 o 
   3   5   3      368.76      373.96      5.21 o 
   4   5   3      260.93      261.12      3.10 o 
   5   5   3       76.57       77.80      1.03 o 
   6   5   3       46.09       47.21      0.86 o 
   7   5   3       21.84       21.48      0.59 o 
   8   5   3       13.22       13.68      0.61 o 
   9   5   3       47.04       59.27      3.00 o 
   0   6   3      336.93      341.08      2.87 o 
   1   6   3      171.40      179.87      2.01 o 
   2   6   3       38.72       40.41      0.84 o 
   3   6   3       14.24       14.19      0.52 o 
   4   6   3        2.13        2.28      0.23 o 
   5   6   3       23.24       22.60      0.60 o 
   6   6   3      129.27      134.37      2.52 o 
   7   6   3       83.79       87.61      1.45 o 
   8   6   3       60.04       63.13      2.86 o 
   0   7   3       14.71       16.74      0.67 o 
   1   7   3       42.86       45.33      0.77 o 
   2   7   3       18.58       19.97      0.66 o 
   3   7   3       39.34       37.85      0.89 o 
   4   7   3       31.48       32.18      0.98 o 
   5   7   3        2.05        2.15      0.21 o 
   6   7   3        4.41        4.74      0.40 o 
   0   8   3       24.46       23.77      0.97 o 
   1   8   3       28.88       28.85      0.82 o 
   2   8   3        2.13        2.25      0.27 o 
   3   8   3       55.39       53.80      1.52 o 
   4   8   3       15.42       14.90      0.58 o 
   5   8   3       35.65       36.08      2.40 o 
   0   9   3        4.85        5.34      0.82 o 
   1   9   3        4.40        3.81      0.36 o 
   2   9   3        3.06        2.65      0.38 o 
   0   0   4        6.13        6.18      0.51 o 
   2   0   4       22.15       17.43      0.58 o 
   4   0   4       52.80       54.81      1.11 o 
   6   0   4       17.90       15.91      0.70 o 
   8   0   4        0.01        0.10      0.09 o 
   0   1   4        9.63        8.93      0.49 o 
   1   1   4      561.05      603.65      9.81 o 
   2   1   4        1.29        1.02      0.10 o 
   3   1   4      109.68      109.53      1.90 o 
   4   1   4        7.53        6.64      0.25 o 
   5   1   4        7.78        8.01      0.27 o 
   6   1   4        4.47        4.46      0.27 o 
   7   1   4      224.65      197.07     18.48 o 
   8   1   4        0.54        0.57      0.12 o 
   9   1   4        8.18        6.24      0.86 o 
   0   2   4        2.81        3.50      0.23 o 
   1   2   4       49.08       51.81      1.26 o 
   2   2   4       12.65       13.47      0.42 o 
   3   2   4      129.73      115.78      5.91 o 
   4   2   4       47.36       52.26      0.63 o 
   5   2   4       29.56       27.86      1.27 o 
   6   2   4        8.49        8.05      0.55 o 
   7   2   4        4.88        4.53      0.21 o 
   8   2   4        2.83        3.50      0.23 o 
   9   2   4       19.24       21.70      0.66 o 
   0   3   4       70.09       75.22      3.25 o 
   1   3   4       14.16       14.66      0.31 o 
   2   3   4      204.22      203.54      4.04 o 
   3   3   4      473.50      469.40      5.60 o 
   4   3   4      305.27      310.95      4.61 o 
   5   3   4      149.34      146.18      2.35 o 
   6   3   4       26.16       25.07      1.04 o 
   7   3   4        4.12        4.01      0.24 o 
   8   3   4       21.71       22.13      0.56 o 
   9   3   4       22.76       26.81      1.31 o 
   0   4   4       25.24       22.99      0.79 o 
   1   4   4       12.74       12.62      0.31 o 
   2   4   4       20.08       20.25      0.48 o 
   3   4   4       63.38       62.17      1.48 o 
   4   4   4       54.78       56.69      0.89 o 
   5   4   4        3.85        4.47      0.25 o 
   6   4   4        7.85        8.55      0.32 o 
   7   4   4       16.30       16.48      1.07 o 
   8   4   4        6.57        6.33      0.40 o 
   9   4   4        9.57       11.98      0.65 o 
   0   5   4       33.40       33.58      1.21 o 
   1   5   4       64.61       63.37      0.82 o 
   2   5   4       92.92       94.86      2.02 o 
   3   5   4        3.11        3.11      0.23 o 
   4   5   4      174.71      177.86      3.30 o 
   5   5   4        1.82        1.96      0.20 o 
   6   5   4       11.48       12.04      0.37 o 
   7   5   4       36.12       40.92      1.30 o 
   8   5   4        9.72       11.34      0.53 o 
   0   6   4       57.51       60.16      1.22 o 
   1   6   4       96.95       92.70      1.36 o 
   2   6   4       14.54       13.51      0.49 o 
   3   6   4       17.49       18.44      0.62 o 
   4   6   4       32.47       32.72      0.81 o 
   5   6   4       29.98       32.24      0.73 o 
   6   6   4        9.22       10.38      0.46 o 
   7   6   4       70.92       78.11      2.79 o 
   0   7   4       62.70       62.08      1.53 o 
   1   7   4        7.49        8.01      0.45 o 
   2   7   4        0.81        0.40      0.19 o 
   3   7   4       10.99       10.75      0.51 o 
   4   7   4       12.16       12.62      0.54 o 
   5   7   4        9.24        9.11      0.62 o 
   6   7   4       23.49       24.03      1.92 o 
   0   8   4      150.47      155.62      3.15 o 
   1   8   4       39.49       37.90      1.26 o 
   2   8   4       24.48       24.46      0.88 o 
   3   8   4        0.69        0.91      0.25 o 
   4   8   4        0.84        0.82      0.26 o 
   1   0   5       56.69       56.23      1.87 o 
   3   0   5      177.83      179.16      3.64 o 
   5   0   5       56.66       58.32      1.05 o 
   7   0   5        4.95        4.35      0.62 o 
   9   0   5       47.03       53.39      2.97 o 
   0   1   5      220.21      234.93      5.86 o 
   1   1   5      216.84      223.10      3.87 o 
   2   1   5      130.17      129.38      1.06 o 
   3   1   5      217.21      209.60      3.72 o 
   4   1   5      485.18      494.56      8.52 o 
   5   1   5      129.50      127.08      3.48 o 
   6   1   5       19.73       19.22      0.46 o 
   7   1   5       62.04       58.83      1.29 o 
   8   1   5       14.07       11.73      0.74 o 
   9   1   5       45.63       46.99     10.08 o 
   0   2   5        6.46        6.04      0.33 o 
   1   2   5        4.18        3.88      0.21 o 
   2   2   5        6.28        5.94      0.26 o 
   3   2   5       37.82       34.74      1.25 o 
   4   2   5       14.44       13.01      0.36 o 
   5   2   5       21.52       22.38      0.70 o 
   6   2   5        2.61        2.26      0.18 o 
   7   2   5        6.30        6.29      0.29 o 
   8   2   5        5.19        4.60      0.29 o 
   0   3   5      252.99      241.65      2.66 o 
   1   3   5        9.17       10.20      0.34 o 
   2   3   5        4.11        4.45      0.25 o 
   3   3   5       59.29       57.48      0.84 o 
   4   3   5      106.61      109.49      1.91 o 
   5   3   5       17.02       17.63      0.43 o 
   6   3   5       33.84       31.67      2.40 o 
   7   3   5        0.92        0.87      0.13 o 
   8   3   5       38.42       40.34      0.82 o 
   0   4   5       24.57       21.33      0.71 o 
   1   4   5       55.35       48.67      0.80 o 
   2   4   5       20.92       19.37      0.56 o 
   3   4   5       58.08       57.33      1.34 o 
   4   4   5       19.84       21.94      0.55 o 
   5   4   5       54.72       55.99      1.15 o 
   6   4   5       23.43       25.79      0.59 o 
   7   4   5       24.60       27.48      0.55 o 
   8   4   5        5.61        8.48      1.13 o 
   0   5   5       47.58       42.93      1.04 o 
   1   5   5        0.54        0.51      0.16 o 
   2   5   5        0.85        0.76      0.19 o 
   3   5   5       25.88       27.63      0.76 o 
   4   5   5       15.97       16.85      0.66 o 
   5   5   5        3.20        3.83      0.28 o 
   6   5   5        4.86        5.60      0.30 o 
   7   5   5        1.96        2.85      0.33 o 
   0   6   5        0.42        0.44      0.21 o 
   1   6   5       17.49       18.88      0.72 o 
   2   6   5        8.46        8.68      0.46 o 
   3   6   5       15.95       16.30      0.69 o 
   4   6   5       14.86       14.17      0.64 o 
   5   6   5        3.68        3.78      0.34 o 
   6   6   5        1.10        1.35      0.24 o 
   0   7   5       32.51       33.88      1.47 o 
   1   7   5        2.51        2.45      0.32 o 
   2   7   5       37.66       38.69      1.10 o 
   3   7   5       15.56       14.73      0.81 o 
   4   7   5       27.35       27.06      0.90 o 
   0   8   5       34.69       33.13      1.51 o 
   1   8   5       15.92       16.66      1.07 o 
   2   8   5       17.14       19.64      1.58 o 
   0   0   6       17.60       19.03      0.95 o 
   2   0   6       76.02       77.02      2.19 o 
   4   0   6      111.58      113.61      1.64 o 
   6   0   6       21.20       21.62      0.83 o 
   8   0   6       13.15       11.78      1.36 o 
   0   1   6       32.93       30.87      0.85 o 
   1   1   6        1.86        1.78      0.21 o 
   2   1   6       44.89       42.55      1.12 o 
   3   1   6      525.76      533.06      3.52 o 
   4   1   6       36.93       36.92      0.72 o 
   5   1   6      134.67      140.70      1.40 o 
   6   1   6       18.88       19.30      0.67 o 
   7   1   6       18.96       20.75      0.55 o 
   8   1   6       13.41       14.92      0.64 o 
   0   2   6       32.90       29.69      0.99 o 
   1   2   6       82.93       73.19      1.00 o 
   2   2   6        1.96        1.92      0.21 o 
   3   2   6      121.70      122.53      1.22 o 
   4   2   6        2.36        2.32      0.22 o 
   5   2   6       74.82       72.90      3.08 o 
   6   2   6       29.46       32.91      0.66 o 
   7   2   6       27.35       30.20      1.54 o 
   8   2   6        4.25        5.29      0.48 o 
   0   3   6       30.82       37.30      1.14 o 
   1   3   6       95.56       87.97      1.26 o 
   2   3   6       13.40       15.59      0.49 o 
   3   3   6       53.26       54.10      0.97 o 
   4   3   6       10.05       10.17      0.40 o 
   5   3   6        0.86        0.83      0.16 o 
   6   3   6       11.41        9.79      1.16 o 
   7   3   6       79.56       83.76      1.37 o 
   0   4   6        7.47        8.02      0.57 o 
   1   4   6       16.74       18.66      0.59 o 
   2   4   6        0.71        0.76      0.19 o 
   3   4   6        1.79        1.59      0.25 o 
   4   4   6        2.96        3.28      0.27 o 
   5   4   6        2.72        2.84      0.26 o 
   6   4   6        1.45        1.29      0.21 o 
   7   4   6       12.50       10.43      1.24 o 
   0   5   6        0.13        0.13      0.17 o 
   1   5   6       58.94       57.08      1.44 o 
   2   5   6        3.69        3.68      0.33 o 
   3   5   6        2.14        2.73      0.29 o 
   4   5   6        5.03        5.94      0.44 o 
   5   5   6        5.53        5.61      0.42 o 
   6   5   6        0.01        0.13      0.19 o 
   0   6   6        2.11        1.58      0.59 o 
   1   6   6        1.56        1.34      0.25 o 
   2   6   6       18.94       21.79      0.76 o 
   3   6   6       20.53       23.48      0.88 o 
   4   6   6       52.63       54.49      2.11 o 
   0   7   6        1.60        2.68      0.79 o 
   1   7   6        5.45        5.45      0.46 o 
   2   7   6        0.34        0.17      0.18 o 
   1   0   7      155.36      157.48      2.98 o 
   3   0   7       65.75       67.47      1.38 o 
   5   0   7      101.11      104.63      2.00 o 
   7   0   7       89.07      107.47      4.13 o 
   0   1   7       60.55       55.28      1.86 o 
   1   1   7        2.23        1.96      0.28 o 
   2   1   7       25.13       28.32      1.00 o 
   3   1   7       10.98       10.69      0.43 o 
   4   1   7      134.77      141.08      1.81 o 
   5   1   7        3.03        2.72      0.25 o 
   6   1   7        7.11        7.25      0.38 o 
   7   1   7        0.70        0.85      0.40 o 
   0   2   7       20.26       20.25      1.15 o 
   1   2   7        8.81       10.70      0.52 o 
   2   2   7       21.61       21.55      0.71 o 
   3   2   7       28.24       28.10      0.75 o 
   4   2   7       37.14       39.18      0.82 o 
   5   2   7        8.07        8.51      0.39 o 
   6   2   7        8.48        8.69      0.42 o 
   0   3   7       32.21       30.21      1.41 o 
   1   3   7       31.23       31.23      0.89 o 
   2   3   7       17.45       17.98      0.72 o 
   3   3   7      124.87      130.65      1.95 o 
   4   3   7       87.62       88.61      1.36 o 
   5   3   7       48.33       48.83      0.93 o 
   6   3   7        3.30        3.25      0.40 o 
   0   4   7        5.84        5.09      0.73 o 
   1   4   7        0.68        0.32      0.17 o 
   2   4   7       48.13       54.32      1.19 o 
   3   4   7        2.45        3.15      0.33 o 
   4   4   7       99.18      104.62      2.22 o 
   5   4   7        3.27        2.62      0.47 o 
   0   5   7       53.97       48.06      2.72 o 
   1   5   7       14.87       15.10      0.74 o 
   2   5   7        6.39        7.32      0.48 o 
   3   5   7        7.93        8.49      0.49 o 
   0   6   7       32.50       34.69      2.37 o 
   1   6   7        0.16        0.23      0.37 o 
   2   6   7        0.89        0.84      0.23 o 
   0   0   8       16.92       15.85      1.53 o 
   2   0   8        1.79        1.32      0.31 o 
   4   0   8        5.61        6.61      0.56 o 
   0   1   8        1.02        0.96      0.51 o 
   1   1   8       26.66       27.13      1.01 o 
   2   1   8        9.92       11.07      0.57 o 
   3   1   8        9.60        9.16      0.47 o 
   4   1   8       16.52       18.53      0.65 o 
   5   1   8        0.29        0.40      0.24 o 
   0   2   8       36.69       35.17      1.63 o 
   1   2   8       19.40       20.80      1.04 o 
   2   2   8       44.44       46.97      1.67 o 
   3   2   8        5.31        6.56      0.44 o 
   4   2   8       59.98       69.13      1.46 o 
   5   2   8        0.61        0.53      0.42 o 
   0   3   8        1.92        2.41      0.71 o 
   1   3   8        4.85        4.13      0.42 o 
   2   3   8       17.97       19.06      0.85 o 
   3   3   8       23.29       22.57      0.81 o 
   0   4   8       16.53       18.61      1.19 o 
   1   4   8        1.97        1.73      0.44 o 
   2   4   8       11.56       10.51      0.73 o 
   3   4   8       83.56       95.14      3.51 o 
                                                 
